# Supplementary material for: Pathogenicity and Transmissibility of Clade 2.3.4.4h H5N6 Avian Influenza Viruses in Mammals
Source: Animals (Basel). 2022 Nov 9;12(22):3079. doi: 10.3390/ani12223079 (PMC9686590; doi:10.3390/ani12223079)
Supplement: Supplementary file 1 [file animals-12-03079-s001.zip]

Archive with 1 entries (1 files):
- animals-1909757-supplementary.pdf
